# Supplementary material for: In Silico Evaluation of Potential Hit Molecules Against Multiple Serotypes of Dengue Virus Envelope Glycoprotein
Source: Molecules. 2025 Mar 12;30(6):1268. doi: 10.3390/molecules30061268 (PMC11944462; doi:10.3390/molecules30061268)
Supplement: Supplementary file 1 [file molecules-30-01268-s001.zip]

Archive with 1 entries (1 files):
- molecules-3492624-supplementary.pdf
